# Supplementary material for: Peptide-Based Vaccine against SARS-CoV-2: Peptide Antigen Discovery and Screening of Adjuvant Systems
Source: Pharmaceutics. 2022 Apr 13;14(4):856. doi: 10.3390/pharmaceutics14040856 (PMC9024957; doi:10.3390/pharmaceutics14040856)
Supplement: Supplementary file 1 [file pharmaceutics-14-00856-s001.zip]

Archive with 1 entries (1 files):
- pharmaceutics-1637636-supplementary.pdf
